# Supplementary material for: Different Sensory Information Is Used for State Estimation when Stationary or Moving
Source: eNeuro. 2024 Sep 3;11(9):ENEURO.0357-23.2024. doi: 10.1523/ENEURO.0357-23.2024 (PMC11376429; doi:10.1523/ENEURO.0357-23.2024)
Supplement: Extended Data — Model code. Download Extended Data, TXT file. [file eneuro-11-ENEURO.0357-23.2024-s002.txt]

%static/dynamic state estimation model
%
% nu*( (S_p^2)*(t-T_v) + (S_v^2)*(t-T_p) )/(S_v^2 + S_p^2) <  (S_v^2)*(S_p^2)/(S_v^2 + S_p^2) 

%This code runs the updated Ernst and Banks 2002 model which has been
% modified as described in the manuscript to account for limb movement and
% sensory delays. The code then conducts a secondary analysis of the
% behavioral data (when available) to validate the model.

%This code has been written in Matlab v.R2021b.


clear all;
close all;


%% simulate across many nu, sigma_v, and sigma_p values

%This is the section of code that runs the updated Ernst and Banks 2002
% model. The model now accounts for limb movement and different visual and
% proprioceptive sensory delays, and asks when the bimodal estimate of the
% moving limb is as good as if the limb had been stationary.

clear offset bimodalvar bimodal diffvar maxbias
plt = [];
plt2 = [];
plt3 = [];

nu = [0 0.005 0.01 0.1 0.2];

%time delays
tau_V = [0.05:0.01:0.15];
tau_P = [0.01:0.01:0.11];

%sensory variability
V_var = [0.005:0.002:0.03].^2;
P_var = [0.005:0.002:0.03].^2;

%initialize some arrays to hold the simulation results
offset = NaN*ones([length(nu),length(V_var),length(P_var),length(tau_V),length(tau_P)]);
bimodalvar = NaN*ones([length(nu),length(V_var),length(P_var),length(tau_V),length(tau_P)]);
bimodal = NaN*ones([length(nu),length(V_var),length(P_var),length(tau_V),length(tau_P)]);
vardiff = NaN*ones([length(nu),length(V_var),length(P_var),length(tau_V),length(tau_P)]);
nuplot = NaN*ones([length(nu),length(V_var),length(P_var),length(tau_V),length(tau_P)]);


for a = 1:length(nu)
    for b = 1:length(V_var)
        for c = 1:length(P_var)
            for d = 1:length(tau_V)
                for e = 1:length(tau_P)

                    nu_i = nu(a);
                    vvar = V_var(b);
                    pvar = P_var(c);
                    tv = tau_V(d);
                    tp = tau_P(e);

                    offset(a,b,c,d,e) = nu_i*( (pvar)*(tv) + (vvar)*(tp) )/(vvar + pvar);
                    bimodalvar(a,b,c,d,e) = (vvar*pvar)/(vvar + pvar);

                    %calculate when the two distributions no longer overlap
                    %(i.e., the offset puts the center of the lagged
                    %distribution outside the ideal distribution
                    bimodal(a,b,c,d,e) = offset(a,b,c,d,e) < 3.5*bimodalvar(a,b,c,d,e);

                    %calculate the probability overlap of the two
                    %distributions, assuming the same variance and the
                    %movement-speed-related mean offset 
                    mu1 = 0;
                    mu2 = mu1 + offset(a,b,c,d,e);
                    varb = bimodalvar(a,b,c,d,e);
                    
                    gi = (mu1 + mu2)/2;

                    giarea = 1 - 0.5*erf((gi-mu1)/(sqrt(2)*varb)) + 0.5*erf((gi-mu2)/(sqrt(2)*varb));
                    gxorarea = 1 + 0.5*erf((gi-mu1)/(sqrt(2)*varb)) - 0.5*erf((gi-mu2)/(sqrt(2)*varb));
                    bimodalp(a,b,c,d,e) = giarea/gxorarea;

                    %save some other data for plotting
                    vardiff(a,b,c,d,e) = pvar - vvar;

                    nuplot(a,b,c,d,e) = nu_i;

                    plt = [plt; [nu_i round(vardiff(a,b,c,d,e)*20)/20 bimodal(a,b,c,d,e)]];

                end
            end
        end
    end
end

itauV = find(tau_V == 0.07); %use physiological values for tau
itauP = find(tau_P == 0.02);

%plot the stimulation results
figure(11)
clf;
alpha = [0.3:(0.7/(length(nu)-1)):1];
for a = 1:1:length(nu)
    hold on;
    h = surf(V_var,P_var,squeeze(bimodalp(a,:,:,itauV,itauP)));
    set(h,'FaceAlpha',alpha(a));
    hold off;
end
xlabel('V_v_a_r')
ylabel('P_v_a_r')
zlabel('Be bimodal')
legend('nu = 0','nu = 0.005','nu = 0.01','nu = 0.1','nu = 0.2')
grid on


[~,isigV] = min(abs(V_var - max(dynamic_V_var.^2)) ); %use real sigmas
[~,isigP] = min(abs(P_var - max(dynamic_P_var.^2)) );

figure(12)
clf;
alpha = [0.3:(0.7/(length(nu)-1)):1];
for a = 1:1:length(nu)
    hold on;
    h = surf(tau_V,tau_P,squeeze(bimodalp(a,isigV,isigP,:,:)));
    set(h,'FaceAlpha',alpha(a));
    hold off;
end
xlabel('tau_V')
ylabel('tau_P')
zlabel('Be bimodal')
legend('nu = 0','nu = 0.005','nu = 0.01','nu = 0.1','nu = 0.2')
grid on


%% examine real data (sigma_v, sigma_p, nu, bias)

%this section of code analyzes the actual behavioral data to validate the
%model

[fname, fpath] = uigetfile('*.mat','Select group data file');

load(fullfile(fpath,fname));

clear offset bimodalvar bimodal diffvar maxbias s_V2 s_P2

%peak movement speed 
nu = 0.2; %m/s

%time delays
tau_V = 0.070;
tau_P = 0.020;


for a = 1:length(dynamic_V_var)

    %convert std to variance
    s_V2(a) = dynamic_V_var(a)^2;
    s_P2(a) = dynamic_P_var(a)^2;

    offset(a) = nu*( (s_P2(a))*(tau_V) + (s_V2(a))*(tau_P) )/(s_V2(a) + s_P2(a));
    bimodalvar(a) = (s_V2(a)*s_P2(a))/(s_V2(a) + s_P2(a));
    bimodal(a) = offset(a) < 3*bimodalvar(a);

    diffvar(a) = s_P2(a) - s_V2(a);

    maxbias(a) = max(dynamic_V_bias(a),dynamic_P_bias(a));

end


for a = 1:length(static_V_var)
    %convert std to variance
    s_V2S(a) = static_V_var(a)^2;
    s_P2S(a) = static_P_var(a)^2;

    offsetS(a) = nu*( (s_P2S(a))*(tau_V) + (s_V2S(a))*(tau_P) )/(s_V2S(a) + s_P2S(a));
    bimodalvarS(a) = (s_V2S(a)*s_P2S(a))/(s_V2S(a) + s_P2S(a));
    bimodalS(a) = offsetS(a) < 3*bimodalvarS(a);

    diffvarS(a) = s_P2S(a) - s_V2S(a);

    maxbiasS(a) = max(static_V_bias(a),static_P_bias(a));
end

figure(4)
close(4);
figure(4);

pos = get(gcf,'Position');
set(gcf,'Position',[pos(1),pos(2)-pos(4)/2,pos(3),pos(4)*1.5])

subplot(2,1,1)
plot(bimodalvarS,static_V_bias,'o',...
     bimodalvarS,static_P_bias,'s',...
     bimodalvarS,maxbiasS,'x');
[bS,~,~,~,statsS] = regress(maxbiasS',[bimodalvarS' ones(size(bimodalvarS'))]);
[bVS,~,~,~,statsVS] = regress(static_V_bias,[bimodalvarS' ones(size(bimodalvarS'))]);
[bPS,~,~,~,statsPS] = regress(static_P_bias,[bimodalvarS' ones(size(bimodalvarS'))]);
xlims = get(gca,'xlim');
hold on;
h = plot(xlims,xlims*bS(1)+bS(2),'k-');
hold off;
legend('V-bias','P-bias','MaxBias',sprintf('y = %.2f*x + %.2f\nr2 = %.2f, p = %.3f',bS(1),bS(2),statsS(1),statsS(3)));
xlabel('bimodal variance')
ylabel('Bias')
set(gca,'box','off')
title('Static')
ylims = get(gca,'ylim');

subplot(2,1,2)
plot(bimodalvar,dynamic_V_bias,'o',...
     bimodalvar,dynamic_P_bias,'s',...
     bimodalvar,maxbias,'x');
[b,~,~,~,stats] = regress(maxbias',[bimodalvar' ones(size(bimodalvar'))]);
[bV,~,~,~,statsV] = regress(dynamic_V_bias,[bimodalvar' ones(size(bimodalvar'))]);
[bP,~,~,~,statsP] = regress(dynamic_P_bias,[bimodalvar' ones(size(bimodalvar'))]);
[ioutlier] = max(bimodalvar);
ioutlier = bimodalvar == ioutlier;
[bNO1,~,~,~,statsNO1] = regress(maxbias(~ioutlier)',[bimodalvar(~ioutlier)' ones(size(bimodalvar(~ioutlier)'))]);
hold on;
h = plot(xlims,xlims*b(1)+b(2),'k-');
hold off;
legend('V-bias','P-bias','MaxBias',sprintf('y = %.2f*x + %.2f\nr2 = %.2f, p = %.3f\n(r2 = %.2f, p = %.3f)',b(1),b(2),stats(1),stats(3),statsNO1(1),statsNO1(3)));
xlabel('bimodal variance')
ylabel('Bias')
set(gca,'ylim',ylims)
set(gca,'box','off')
title('Dynamic')
